# Supplementary material for: Unmasking Candida viswanathii in Panel-Negative Candidemia Through Integrated MALDI-TOF MS and FTIR Spectroscopy
Source: Pathogens. 2026 Jul 9;15(7):724. doi: 10.3390/pathogens15070724 (PMC13415169; doi:10.3390/pathogens15070724)
Supplement: Supplementary file 1 [file pathogens-15-00724-s001.zip]

Archive with 1 entries (1 files):
- pathogens-4387053-supplementary.pdf
